# Supplementary material for: MoO3@MoS2 Core-Shell Structured Hybrid Anode Materials for Lithium-Ion Batteries
Source: Nanomaterials (Basel). 2022 Jun 10;12(12):2008. doi: 10.3390/nano12122008 (PMC9229638; doi:10.3390/nano12122008)
Supplement: Supplementary file 1 [file nanomaterials-12-02008-s001.zip]

Archive with 1 entries (1 files):
- nanomaterials-1745576-supplementary.pdf
